# Supplementary material for: Keratin-Alginate Sponges Support Healing of Partial-Thickness Burns
Source: Int J Mol Sci. 2021 Aug 10;22(16):8594. doi: 10.3390/ijms22168594 (PMC8395243; doi:10.3390/ijms22168594)
Supplement: Supplementary file 1 [file ijms-22-08594-s001.zip]

Archive with 1 entries (1 files):
- ijms-1321419-supplementary.pdf
